# Supplementary material for: Potential mediating role of self-concealment in the relationship between family resilience and stigma among women who have had induced abortions: a cross-sectional study
Source: Front Public Health. 2026 Jul 1;14:1877273. doi: 10.3389/fpubh.2026.1877273 (PMC13368640; doi:10.3389/fpubh.2026.1877273)
Supplement: Supplementary file 1 [file Table_1.xls]

## Sheet: Sheet1
age	Marital status	Educational level	Abortion method	Causes of miscarriage	Premarital sex	F1	F2	F3	F4	D1	D2	D3	D4	D5	D6	D7	D8	D9	D10	B1	B2	B3	B4
3	2	3	1	2	2	9	9	6	4	5	5	5	5	5	5	5	5	5	5	18	21	17	10
1	2	1	2	2	3	14	16	8	8	3	3	4	4	3	4	4	2	4	4	7	17	16	5
2	2	3	1	2	3	26	22	12	16	4	3	4	4	5	4	5	2	4	3	13	18	15	2
1	1	1	1	2	1	17	18	10	12	5	4	5	5	4	5	5	4	5	5	21	14	20	7
3	2	3	1	2	3	21	19	12	11	4	4	4	4	4	3	3	2	2	4	13	16	6	4
1	2	3	1	3	1	19	13	16	8	5	4	4	5	3	4	3	2	4	3	22	18	18	10
2	1	2	2	3	3	20	19	12	11	4	3	4	2	3	3	3	2	2	3	10	17	16	11
2	2	3	1	2	3	19	13	9	12	5	4	5	4	2	5	4	5	4	5	12	19	20	7
3	1	3	2	1	2	23	20	15	15	4	2	4	4	2	4	2	4	3	3	9	20	9	12
2	1	2	2	2	3	20	12	12	12	3	4	3	3	3	2	3	4	2	2	16	14	7	5
2	1	2	1	2	2	25	20	15	15	2	4	3	4	3	3	2	1	2	3	13	18	17	9
2	1	1	2	3	3	16	14	12	10	4	4	4	4	4	4	4	4	4	5	13	12	11	6
4	2	2	2	1	3	25	21	16	13	5	5	5	5	4	5	4	5	5	5	10	13	14	8
3	1	3	1	1	2	23	19	14	14	5	4	4	3	4	2	4	2	4	5	16	18	16	11
3	1	2	1	1	1	16	11	7	9	3	4	3	5	2	4	4	3	4	4	14	14	14	10
2	1	1	1	1	1	22	17	13	13	5	2	4	4	4	3	3	2	2	3	18	11	10	5
1	1	2	2	2	3	12	12	10	6	3	5	4	4	2	4	5	3	4	4	21	19	18	6
2	2	3	1	3	3	10	6	4	5	5	5	5	4	5	5	5	5	5	5	22	20	18	9
1	1	3	2	2	2	16	13	12	12	3	4	4	4	4	4	4	3	4	5	17	20	14	8
2	1	3	2	2	3	21	22	12	16	3	4	3	5	3	4	4	3	2	4	9	14	15	8
2	1	3	2	1	3	24	18	14	15	2	3	1	3	2	3	3	2	1	3	8	8	16	0
1	1	3	2	2	1	19	16	9	15	4	4	5	4	4	4	5	5	4	5	20	20	16	9
2	1	2	2	1	1	24	25	14	17	4	3	4	4	3	4	4	4	4	4	18	11	18	9
1	1	3	1	2	2	18	11	10	9	2	4	3	4	4	3	4	4	2	3	14	19	13	8
1	1	3	2	3	3	19	11	11	9	4	3	5	4	4	5	3	3	3	5	15	20	20	7
1	1	1	1	2	2	27	24	15	17	5	4	4	3	2	3	3	2	3	3	15	20	8	3
4	1	2	1	1	3	19	10	10	8	4	4	4	3	2	3	4	3	2	4	19	12	13	8
1	1	2	2	1	2	24	21	14	16	4	3	4	3	4	2	4	4	2	2	17	12	11	7
2	1	2	1	1	2	19	16	13	9	5	4	5	4	4	4	4	3	3	4	17	18	15	8
2	2	1	2	1	1	26	22	15	18	2	4	3	3	2	3	4	3	1	4	9	14	11	11
3	1	2	2	3	2	11	12	4	9	3	4	3	5	4	4	3	3	4	4	20	20	13	11
1	1	3	1	3	2	26	20	12	16	5	4	4	4	4	4	4	3	5	5	16	13	14	8
1	1	3	1	1	2	19	19	10	12	4	4	4	4	4	3	5	4	3	5	18	17	15	12
3	1	3	1	1	2	19	16	11	11	2	4	4	4	3	3	4	4	2	5	20	18	18	9
1	2	2	2	3	1	24	22	15	18	2	2	2	3	2	2	3	2	2	3	9	13	9	5
1	1	2	1	3	1	27	25	20	18	2	2	1	4	2	2	2	1	2	2	23	15	11	5
4	2	1	2	3	3	14	10	11	8	4	5	5	5	4	4	5	4	5	5	8	19	12	3
3	2	2	1	1	2	28	22	15	19	5	3	4	4	3	4	4	4	1	3	17	10	9	8
3	2	3	1	1	2	17	15	13	10	2	4	4	4	3	4	2	2	2	4	24	20	12	10
1	1	2	1	3	2	18	14	12	9	4	4	3	3	4	4	4	4	1	4	22	9	14	10
1	2	3	1	1	3	26	23	14	15	3	3	3	2	4	3	2	2	3	3	16	14	12	5
4	2	1	1	1	2	25	23	15	14	2	3	1	4	2	3	2	2	2	3	16	5	13	9
2	1	3	1	2	3	23	18	15	12	2	5	3	3	3	2	1	1	1	2	14	17	18	4
3	2	2	2	2	2	17	15	13	9	3	2	1	1	3	2	2	1	1	2	18	15	16	10
1	1	3	1	3	2	16	9	10	7	4	4	4	5	4	4	4	4	3	4	20	18	14	9
2	2	2	2	2	3	26	21	14	14	4	5	4	2	3	2	2	2	2	3	12	4	6	10
3	2	3	2	2	2	19	17	11	14	3	4	3	4	5	3	3	3	4	3	5	14	13	10
4	2	1	1	2	2	24	17	16	14	4	3	4	2	2	2	2	2	2	4	11	15	8	10
2	2	2	1	3	2	22	20	13	14	3	1	3	4	3	4	4	3	3	4	22	16	16	9
4	2	1	1	1	1	15	8	10	8	2	2	3	2	2	2	1	1	3	2	12	14	11	6
1	2	1	1	2	1	18	15	8	10	3	5	4	3	3	3	3	2	4	4	8	14	12	5
1	2	1	1	2	1	21	15	12	11	4	2	5	4	4	4	3	2	3	4	17	15	15	3
2	1	1	2	2	1	18	16	10	13	4	2	3	4	2	3	4	2	2	3	8	10	9	6
1	2	2	1	2	3	25	18	12	14	5	4	4	4	2	4	5	5	4	4	11	14	13	8
2	1	3	1	1	2	22	17	15	11	2	4	3	2	2	2	3	1	1	3	18	17	16	11
3	1	3	1	2	2	28	27	18	19	4	4	3	4	3	3	2	1	3	3	13	14	8	6
1	2	2	2	2	3	20	21	12	15	5	4	4	4	3	3	3	2	2	3	8	6	13	6
3	1	1	1	2	2	23	20	11	11	4	4	4	3	5	4	5	4	2	4	15	16	16	10
1	2	2	1	2	2	25	19	14	12	3	3	3	4	3	3	2	1	2	2	18	15	12	6
2	1	3	2	2	1	17	15	7	13	3	5	4	4	4	5	5	5	3	4	13	18	14	8
1	1	3	2	2	1	17	11	12	8	5	5	5	5	4	5	5	5	4	4	6	15	14	5
3	2	3	1	1	3	14	11	9	11	4	4	4	5	4	5	4	4	4	5	16	18	16	7
1	2	3	1	2	1	29	22	16	19	3	2	3	2	3	2	2	2	2	2	7	10	14	4
2	2	3	2	2	2	13	9	8	9	4	5	5	5	4	5	5	5	3	3	20	20	19	10
4	2	1	1	2	1	22	23	16	14	4	4	3	4	4	4	3	2	3	4	5	15	10	6
3	2	1	2	2	2	26	22	13	18	2	4	4	4	4	3	4	2	2	4	7	19	8	4
2	2	3	2	2	2	18	8	10	6	4	4	4	4	4	4	4	4	4	4	19	20	12	9
2	2	3	1	1	1	23	16	15	12	4	4	4	2	3	3	5	4	3	4	3	5	8	3
3	2	3	1	2	2	18	9	7	9	3	3	4	4	5	3	4	2	2	3	15	17	16	7
3	2	2	2	2	2	23	21	15	14	3	2	4	4	2	3	3	3	2	3	16	10	12	7
1	2	3	2	3	3	17	16	13	12	4	3	4	4	4	4	4	2	1	4	20	18	19	12
1	2	2	2	1	2	28	28	17	17	5	4	4	5	4	4	3	4	3	4	18	12	16	6
4	2	2	1	2	2	25	22	9	17	4	3	4	4	3	3	4	4	2	3	15	17	10	6
3	2	2	1	1	3	22	19	12	13	4	3	2	3	2	2	4	2	4	3	15	18	10	6
1	2	3	2	1	2	11	8	8	5	5	4	5	5	5	5	4	2	5	5	22	20	14	8
1	1	3	1	1	2	17	14	12	9	4	4	4	4	3	4	4	2	3	4	22	20	18	6
2	1	3	1	1	2	23	21	12	13	4	4	4	4	5	3	4	4	3	3	19	17	18	10
3	2	1	1	3	2	27	24	15	17	4	3	3	4	3	3	4	2	3	4	18	11	14	11
4	2	2	1	2	2	19	12	8	9	4	4	4	5	3	4	4	4	3	4	10	7	18	11
1	1	3	2	2	2	19	14	10	9	4	4	4	4	4	4	4	4	2	3	22	19	18	11
4	2	3	2	2	3	19	16	11	12	5	3	5	4	3	4	4	4	4	4	14	20	18	11
1	1	3	2	2	1	14	9	8	8	4	5	5	5	2	5	5	5	5	5	18	20	19	12
3	2	3	2	2	2	14	14	7	6	4	4	3	5	4	4	3	2	3	4	22	16	15	11
1	1	1	1	2	2	29	27	18	16	3	3	3	3	3	3	2	1	2	3	8	7	18	8
2	2	2	2	2	2	16	9	6	8	2	4	3	4	3	4	3	2	2	3	11	15	13	12
4	2	3	1	2	3	25	23	17	17	4	4	4	4	3	4	4	4	3	5	9	10	14	2
2	1	2	2	2	2	23	22	15	14	3	3	2	4	2	3	1	1	1	2	17	14	15	10
2	2	2	2	2	3	25	19	12	18	5	5	5	5	4	5	4	4	4	5	3	9	13	5
3	2	3	1	1	3	21	20	15	17	2	2	3	4	3	4	5	4	3	3	19	16	9	4
2	2	3	2	2	3	25	23	13	15	5	4	5	5	5	5	4	3	3	5	14	20	16	5
2	2	3	1	2	2	21	18	10	10	5	2	4	4	4	4	3	3	3	4	21	20	19	9
2	2	2	1	1	2	18	9	12	11	5	2	4	2	3	3	2	1	2	3	16	7	20	6
5	2	3	2	2	3	25	21	12	15	4	1	3	2	2	2	4	2	1	2	8	11	8	2
4	2	3	1	2	3	28	29	19	17	4	4	4	5	4	4	2	2	2	3	10	18	13	6
1	1	3	2	2	2	23	20	15	16	4	4	4	4	3	4	5	4	4	5	13	20	20	12
5	2	1	1	2	2	28	30	16	20	5	5	4	4	3	4	3	2	4	5	14	20	18	11
2	1	3	1	2	2	15	15	8	9	5	5	5	5	5	4	4	4	3	5	23	19	20	12
5	2	3	2	2	2	22	18	12	14	2	4	4	4	3	4	4	3	3	4	17	19	11	5
1	1	3	1	3	2	14	11	9	7	3	4	4	3	3	2	4	2	2	4	22	18	20	9
2	1	3	1	2	2	22	16	15	12	4	4	4	4	3	4	2	2	4	5	20	18	17	11
1	1	1	1	1	3	22	20	12	11	5	4	5	5	3	5	4	4	4	4	12	12	17	8
5	2	2	2	2	3	24	22	15	13	3	3	4	5	4	5	3	2	2	4	14	19	8	9
1	1	3	2	2	3	11	14	10	11	4	4	4	5	3	4	4	4	3	4	17	18	14	5
2	1	2	2	2	3	17	10	10	10	4	5	4	5	5	4	4	4	2	4	14	20	20	10
4	2	3	2	2	1	27	24	16	17	2	1	1	2	2	2	2	1	1	2	6	10	5	8
2	2	3	2	2	1	21	21	12	12	5	5	5	3	3	3	3	1	3	4	13	20	14	5
3	1	1	2	2	3	13	16	8	8	4	5	4	3	3	3	3	3	4	3	16	9	14	5
4	2	2	1	2	2	24	18	15	14	2	4	3	3	3	3	3	1	2	2	12	13	14	7
2	1	2	2	2	3	22	20	15	15	5	5	5	4	3	4	5	4	5	4	20	18	18	10
3	2	1	1	1	3	30	28	20	20	3	4	3	2	2	3	4	2	2	2	19	5	5	4
2	2	1	2	2	3	23	16	11	13	5	3	5	4	3	4	4	3	3	3	10	11	16	8
3	2	1	2	2	3	25	22	15	12	2	3	1	2	2	2	1	1	1	1	15	2	9	4
3	2	1	1	3	3	16	14	9	8	5	4	4	5	5	5	2	2	3	5	11	18	20	11
2	2	2	2	2	3	19	12	11	11	5	4	5	4	3	4	4	3	3	4	18	14	17	8
1	2	3	2	2	3	22	22	11	11	4	4	4	4	2	4	4	4	2	3	9	15	12	8
3	1	2	1	1	3	15	18	9	10	4	3	4	5	3	4	5	5	2	4	8	5	17	10
3	2	2	2	1	2	22	16	13	13	4	5	4	4	2	4	3	2	2	3	11	7	15	6
4	2	2	2	1	1	16	15	12	12	3	3	4	4	3	3	3	4	2	3	15	14	15	10
4	2	3	2	2	3	16	8	7	8	4	3	4	5	2	5	4	4	3	3	16	12	14	5
3	2	3	2	2	3	23	17	15	15	4	4	4	5	4	4	5	5	3	4	6	17	11	10
4	2	2	2	2	1	16	8	11	9	3	2	4	4	3	3	2	2	4	3	16	15	12	7
3	1	3	2	2	3	17	13	12	11	5	5	4	5	4	5	4	2	5	4	15	19	20	5
3	1	2	1	2	1	20	19	11	13	3	4	2	2	3	2	4	4	1	3	20	15	10	7
4	2	3	2	2	3	22	17	12	10	3	4	4	4	3	4	4	2	3	5	13	18	19	10
1	1	3	2	3	3	16	11	10	8	5	5	5	5	4	5	4	4	4	5	20	19	17	6
1	1	2	2	2	3	10	6	7	6	5	5	4	4	3	4	3	3	3	3	22	19	13	5
2	2	3	2	3	1	21	14	13	12	4	4	5	5	5	4	5	5	4	5	14	17	18	7
1	2	3	2	2	2	29	21	19	17	3	4	4	5	3	4	3	1	3	3	9	11	12	2
4	2	1	2	2	2	24	18	14	13	3	1	3	4	2	3	3	2	2	2	14	18	16	7
2	2	3	2	2	1	12	9	8	6	4	4	4	3	4	3	4	4	3	4	11	14	8	4
4	2	3	1	1	3	23	26	16	17	1	2	1	2	2	2	1	1	1	2	9	11	10	6
1	2	3	2	2	3	18	18	13	12	4	4	4	4	3	4	3	3	3	5	4	14	15	10
2	2	3	2	2	2	23	21	14	17	4	5	4	3	2	3	4	4	5	3	8	10	11	2
1	2	3	2	2	2	23	21	13	16	3	2	3	4	2	2	3	3	1	3	13	18	7	7
2	2	2	2	2	2	22	17	14	12	4	4	4	4	3	4	3	4	3	2	17	17	15	9
2	2	3	2	2	3	24	21	15	17	4	4	4	4	3	2	2	2	3	3	12	16	10	10
3	2	2	2	2	3	15	10	9	12	5	4	3	3	2	4	3	1	3	3	20	18	12	7
4	2	3	2	1	3	17	13	8	11	5	4	4	4	4	4	2	1	3	4	24	20	18	6
2	2	3	2	2	3	22	22	15	11	4	4	4	4	2	3	2	2	4	4	20	18	19	9
4	2	1	1	1	3	30	29	19	19	3	4	3	3	3	2	2	1	2	3	13	18	8	8
2	1	3	2	2	3	19	11	10	11	4	4	4	4	3	4	4	3	2	4	12	18	15	6
1	2	2	2	2	1	26	22	16	15	3	4	3	3	2	3	4	1	3	3	20	14	6	5
3	2	1	2	2	2	24	23	14	14	4	4	4	4	2	3	1	2	2	2	10	10	11	6
5	2	2	1	1	3	22	23	13	14	1	5	1	4	4	3	1	1	2	3	1	15	10	5
4	2	2	2	2	3	26	22	15	17	2	4	3	4	3	4	4	3	2	3	17	12	16	8
1	1	2	2	2	3	14	9	6	7	4	2	4	2	2	2	2	2	1	3	19	16	11	8
2	2	3	2	2	2	20	20	13	13	3	2	3	3	5	2	3	3	2	3	13	12	12	8
2	2	3	2	2	3	21	16	9	9	5	5	5	5	3	4	4	4	5	5	10	16	12	9
4	2	2	1	2	3	24	21	11	18	4	3	4	5	3	4	5	4	2	4	20	17	17	10
3	2	3	2	2	2	22	12	13	9	1	3	1	3	3	2	3	1	2	2	19	14	17	11
2	2	3	2	2	1	14	9	10	9	4	5	5	5	5	4	4	4	5	5	20	15	14	11
2	2	3	1	2	2	26	25	14	16	2	4	1	2	2	2	2	1	2	2	5	5	8	6
2	2	2	2	2	3	28	23	17	17	4	4	4	5	3	4	4	4	3	3	14	11	13	7
4	2	3	2	2	1	12	7	7	7	4	5	4	4	5	5	4	3	3	4	21	18	18	5
1	1	3	1	3	3	20	14	11	12	4	5	5	5	4	5	5	4	4	5	21	19	15	11
2	1	3	2	2	1	17	15	10	10	3	4	4	4	3	4	3	2	3	3	20	17	12	8
2	2	3	2	2	2	24	20	16	14	4	4	4	5	4	4	4	2	3	3	24	16	14	8
1	1	3	2	2	3	20	14	8	8	3	5	4	4	4	3	4	3	3	4	22	17	18	9
2	2	3	2	2	2	22	13	12	13	5	4	5	5	5	4	5	5	3	5	17	18	18	11
4	2	1	2	3	2	24	19	15	16	2	3	1	2	2	2	2	3	1	2	17	15	5	4
1	2	3	2	2	3	21	15	14	13	4	3	4	5	3	4	3	2	4	3	2	9	7	1
1	1	3	2	2	3	16	16	12	10	4	3	4	4	5	4	3	3	3	5	20	20	19	12
4	2	3	2	3	2	25	19	13	13	1	4	3	3	3	3	3	2	3	2	22	20	13	8
4	2	3	2	2	2	20	15	12	13	2	2	4	3	2	2	3	2	2	3	8	15	13	5
2	2	3	2	1	3	20	17	11	12	3	3	3	5	4	4	3	2	1	3	8	17	17	8
1	1	2	2	2	1	22	19	10	13	3	2	4	5	3	4	3	2	2	4	20	9	13	8
2	2	2	2	2	3	22	24	16	15	2	4	3	3	5	4	4	2	2	4	16	11	13	9
1	2	2	2	2	2	27	23	14	19	3	5	4	4	4	4	4	4	3	3	18	11	11	9
3	2	3	2	2	3	19	15	11	12	5	3	5	4	4	3	4	3	1	2	21	17	13	8
5	2	2	1	2	1	23	18	15	16	1	2	1	4	2	2	1	1	1	1	14	17	8	6
1	1	2	2	3	3	17	13	5	10	5	5	5	5	5	5	5	5	5	5	16	21	20	9
4	2	1	2	2	3	20	14	13	11	3	5	4	3	3	2	4	4	3	3	5	7	15	9
3	2	3	1	2	3	22	13	14	10	3	4	4	4	2	4	3	2	3	4	9	13	8	6
5	2	1	1	1	3	26	20	15	16	3	2	4	3	3	2	2	1	4	2	3	4	17	2
2	2	2	1	3	2	20	21	14	12	4	3	5	2	5	3	4	3	4	5	21	14	13	6
1	1	2	2	2	2	20	14	8	7	2	5	3	4	3	4	3	2	2	3	24	17	19	9
5	2	3	2	3	2	23	18	11	14	4	5	4	4	3	4	4	4	3	5	14	13	13	6
2	2	2	1	2	1	27	23	17	16	4	4	4	5	3	4	4	3	3	3	18	17	17	7
1	1	3	1	2	2	24	21	16	16	2	5	4	5	4	5	4	4	2	5	18	10	16	4
2	2	3	1	1	3	24	22	13	14	2	4	3	4	2	3	3	4	2	3	4	13	10	6
4	2	3	1	1	3	30	23	19	16	1	2	1	2	2	2	1	1	1	2	6	6	4	1
3	1	3	2	3	2	18	11	10	11	5	5	5	4	4	4	4	4	4	5	18	20	19	9
3	2	3	1	2	3	26	24	19	17	3	3	3	4	2	3	2	3	2	2	9	10	9	9
4	1	3	1	2	3	29	25	19	15	2	2	1	2	3	3	3	2	2	3	14	12	10	7
3	2	3	2	2	3	29	25	16	16	3	2	3	1	3	2	3	2	1	2	13	9	13	8
4	1	2	2	2	1	16	18	12	14	4	4	3	4	5	3	3	2	2	3	17	7	15	5
3	1	2	1	2	2	21	20	16	13	4	3	4	4	2	2	3	2	2	3	22	8	16	10
5	2	1	2	3	2	21	19	15	13	4	5	3	4	4	3	4	4	2	5	18	16	14	9
3	2	2	1	2	2	17	10	12	9	4	3	3	4	3	4	5	3	4	3	13	18	18	11
2	1	2	2	2	3	22	17	13	9	4	2	4	3	3	3	1	1	1	3	20	14	8	6
4	2	3	2	2	2	23	16	14	15	4	4	4	3	3	4	4	3	3	4	14	16	13	5
1	1	2	2	2	3	26	19	14	13	2	2	2	4	3	3	4	4	3	4	19	13	11	9
3	2	3	2	2	2	15	13	10	9	3	4	4	4	3	3	4	4	3	4	9	19	16	9
1	2	2	2	2	3	21	14	14	15	4	4	4	4	5	4	3	2	3	5	15	16	15	8
2	2	2	2	2	3	21	15	13	12	4	4	3	3	3	3	2	1	1	2	20	16	14	6
4	2	2	2	2	1	22	24	12	12	5	5	5	5	5	5	4	3	3	4	12	8	9	11
4	2	2	2	3	2	25	21	15	17	4	4	4	4	3	3	2	2	2	3	15	14	14	4
2	2	3	2	2	1	24	21	17	15	2	4	2	4	2	3	4	1	2	3	3	15	9	7
4	2	3	2	2	2	17	17	7	9	4	3	3	4	4	3	3	1	1	3	7	17	12	2
3	1	2	2	2	3	21	17	12	13	5	5	5	5	4	4	4	3	5	4	18	10	17	2
4	2	2	2	2	2	22	13	11	14	5	4	5	5	4	5	4	5	4	4	16	18	12	8
4	1	2	2	2	3	20	14	13	9	4	2	3	2	3	3	3	3	2	2	23	11	12	3
3	2	2	1	2	3	23	23	14	15	5	5	5	5	5	5	5	4	5	4	17	17	10	4
2	1	3	2	2	1	25	23	16	16	3	3	4	4	2	4	2	1	3	4	12	16	11	8
2	1	3	2	3	2	26	25	18	17	4	5	5	5	5	4	5	5	4	5	16	12	7	11
2	2	2	1	2	2	27	22	20	15	4	5	5	4	4	3	3	2	3	3	5	16	6	1
2	1	3	2	3	1	14	9	8	6	3	3	4	4	2	3	4	3	3	3	19	15	16	9
3	2	2	1	2	3	23	16	12	15	2	4	4	4	4	4	3	4	5	3	14	20	12	5
3	2	2	2	2	3	22	14	12	12	2	3	1	3	2	2	2	2	2	2	10	10	7	5
4	2	3	1	3	2	28	27	18	17	3	4	2	3	3	3	3	1	1	2	8	14	8	4
2	2	3	1	2	3	21	20	12	12	4	4	4	4	5	4	4	4	3	4	10	11	14	5
3	1	1	2	2	1	23	12	9	10	2	4	4	4	3	3	3	2	3	4	11	15	8	9
3	2	3	1	2	2	26	20	14	17	4	2	3	3	3	2	3	2	2	3	13	14	5	2
3	1	2	1	2	1	22	15	12	7	4	4	4	5	4	4	3	4	5	4	24	20	13	10
4	2	1	1	2	2	27	24	15	13	4	3	3	3	2	3	2	1	1	3	14	13	8	2
1	1	3	1	2	2	24	19	14	12	2	3	2	2	3	3	2	2	2	2	13	14	13	9
2	2	2	1	3	2	11	13	8	9	3	4	4	4	4	4	5	5	4	4	17	16	10	9
3	2	1	2	3	1	19	21	12	13	4	5	4	2	2	2	1	1	2	2	12	3	9	3
2	2	2	2	2	3	20	11	12	10	5	4	5	5	4	4	4	2	3	3	19	19	17	8
5	2	1	1	2	2	30	30	20	20	1	2	3	3	3	2	3	2	1	3	8	10	13	10
3	2	2	2	3	3	17	12	9	8	5	5	5	5	5	4	5	4	3	4	24	14	17	8
5	2	1	1	3	1	24	24	16	13	3	4	4	4	2	2	2	1	2	3	4	11	12	6
3	2	1	2	2	2	26	24	16	18	5	4	4	4	4	4	4	4	4	4	8	16	17	8
1	1	3	1	2	1	25	19	13	12	5	4	4	4	3	2	3	2	3	3	14	14	16	8
3	2	3	2	3	2	17	13	10	8	5	5	5	4	5	4	4	2	5	4	14	19	13	8
2	2	3	2	3	2	28	29	19	19	4	5	4	3	3	4	3	2	3	4	6	20	8	6
3	2	3	1	2	3	27	26	18	19	4	5	4	5	4	4	5	5	3	5	13	16	10	9
3	2	3	2	2	2	13	9	9	6	3	5	5	5	4	5	4	4	5	5	11	16	20	8
2	1	3	2	2	1	14	10	5	7	3	4	4	5	4	5	4	3	3	4	24	19	20	12
2	1	3	2	3	2	17	11	10	6	5	5	5	4	5	4	5	5	5	5	23	19	9	7
2	1	2	2	2	3	25	20	18	14	4	5	4	4	4	4	4	4	2	5	18	13	18	8
1	1	2	2	2	1	15	8	8	8	4	4	4	4	3	3	4	5	3	4	13	17	13	10
2	1	2	2	3	2	22	18	12	10	5	3	4	4	3	3	2	2	3	2	22	15	18	6
1	1	2	2	1	1	12	9	6	6	3	4	4	2	4	4	4	3	3	5	21	17	15	9
1	1	2	1	2	3	27	23	17	16	3	5	4	4	4	3	3	2	2	5	22	14	8	12
2	2	2	2	3	1	22	19	12	12	5	5	4	4	3	4	5	3	3	4	16	18	11	9
2	2	2	2	2	2	22	25	12	15	4	4	4	4	3	4	4	4	4	3	20	16	13	6
3	1	2	1	1	3	20	13	10	12	5	5	5	5	5	5	5	3	5	5	17	20	19	12
3	1	2	2	3	3	25	24	16	14	4	4	4	3	2	3	3	2	2	3	10	8	19	6
3	2	3	2	2	2	23	21	12	14	4	5	4	4	4	4	4	4	4	4	8	10	12	5
3	2	2	2	2	1	20	17	11	11	4	4	5	5	5	5	3	3	5	5	19	19	18	12
3	2	2	1	1	1	25	19	13	17	5	5	5	5	4	4	4	4	5	4	17	17	14	3
4	2	1	1	2	2	25	25	18	17	4	3	4	5	3	3	3	4	3	3	15	14	10	3
3	1	2	2	1	2	21	17	8	14	3	4	4	5	4	4	5	4	3	4	17	19	17	9
2	1	2	2	2	1	23	21	12	13	5	5	4	4	5	4	4	3	3	4	14	15	17	8
2	2	3	1	1	1	19	17	9	11	4	3	4	4	2	3	2	1	1	2	4	15	13	3
3	1	1	1	2	2	28	24	11	17	3	4	3	3	3	3	3	2	2	3	15	8	10	8
2	2	1	1	2	2	20	16	11	12	5	4	5	3	5	4	4	3	3	4	3	15	11	4
2	2	3	2	3	3	10	6	4	4	5	5	5	4	4	4	4	5	4	5	8	20	18	8
5	2	1	1	1	1	21	16	11	12	2	3	3	3	2	3	4	2	2	3	8	12	11	7
3	2	3	2	2	3	25	25	14	19	5	4	5	5	2	4	4	3	4	5	18	20	11	9
3	2	3	2	2	2	24	18	14	12	5	4	5	3	3	3	4	2	4	4	14	15	16	5
1	1	3	1	2	2	23	19	12	11	5	5	5	4	4	4	5	4	4	4	15	12	10	8
2	2	2	1	2	3	24	21	16	18	5	2	5	5	3	5	5	4	4	5	10	11	7	9
3	1	2	2	2	2	24	24	15	13	2	4	4	3	3	3	3	4	3	4	19	19	15	5
1	2	2	2	2	3	24	24	12	13	5	4	4	4	3	3	4	3	3	5	14	15	9	6
1	1	3	2	1	2	24	18	16	13	5	5	5	5	4	5	5	4	2	4	15	17	17	9
3	1	2	1	1	2	18	20	12	14	4	3	4	4	4	2	4	3	3	3	12	13	10	7
2	1	3	2	3	3	10	6	4	4	5	4	5	5	3	4	4	3	2	4	19	18	19	12
3	2	3	2	2	1	25	22	16	16	2	5	4	3	3	3	4	3	4	3	12	18	11	10
3	2	3	2	2	2	26	22	15	18	1	2	1	4	3	3	1	1	2	3	14	15	14	9
3	2	2	2	3	3	16	12	8	7	4	4	5	4	4	4	5	4	3	4	8	18	19	8
4	2	2	2	3	1	27	26	19	18	2	2	3	4	2	3	2	1	4	2	3	6	13	5
3	1	3	2	3	1	15	12	9	9	5	4	5	4	3	5	4	3	4	4	17	13	18	11
1	2	3	1	2	1	24	17	13	15	4	4	5	5	5	5	5	4	5	5	10	18	15	7
1	1	3	1	2	2	19	15	11	11	5	4	5	5	3	5	3	2	4	3	13	20	17	5
3	2	3	2	2	1	30	29	19	20	3	2	2	2	2	2	1	1	2	3	11	16	9	5
1	1	3	1	2	2	23	17	13	13	5	5	5	4	3	4	5	4	3	4	17	9	11	8
3	2	2	2	3	1	28	26	17	17	2	2	2	3	2	3	1	2	3	2	4	4	13	5
3	2	2	1	2	3	19	10	9	11	4	3	4	4	5	3	4	2	2	3	15	15	15	7
3	2	3	1	2	2	26	23	12	18	1	4	3	4	4	3	4	3	2	4	7	18	8	5
2	1	2	1	2	1	22	17	12	8	4	4	4	5	4	4	4	4	4	4	23	20	13	10
3	1	2	2	3	1	26	24	16	17	4	3	2	3	2	3	2	4	2	2	11	10	10	9
3	2	3	1	2	3	23	14	13	11	3	4	3	4	2	4	3	2	3	4	10	12	7	7
4	2	2	2	2	1	12	9	8	9	4	5	4	4	5	5	4	4	2	4	21	17	18	5
2	2	3	2	2	1	19	15	12	11	5	5	4	5	4	5	5	3	5	4	15	18	20	4
1	1	2	2	2	1	20	21	11	13	5	4	4	4	3	3	3	3	2	3	11	5	14	5
4	2	3	1	3	2	30	28	17	18	3	4	2	3	3	1	3	1	2	3	14	18	5	9
5	1	2	2	2	2	17	8	11	8	3	3	3	4	3	2	2	2	4	3	18	14	12	7
1	1	3	2	2	2	23	19	15	14	2	3	1	4	1	2	1	1	1	3	17	13	15	11
1	1	3	2	1	1	15	10	6	8	3	4	4	2	4	4	4	3	3	5	21	17	16	9
1	1	3	1	1	2	26	26	16	16	2	4	1	3	3	2	3	2	1	2	8	14	8	5
2	2	3	2	1	2	28	28	18	18	4	5	4	3	2	4	3	3	3	4	6	20	8	6
3	1	3	1	2	3	24	23	16	18	4	3	3	4	3	4	4	4	3	4	10	7	14	1
1	1	2	1	2	3	24	19	16	17	5	3	5	5	3	4	5	4	4	5	11	11	9	9
1	1	2	2	3	1	24	20	14	11	4	4	3	4	2	3	3	2	4	3	21	17	17	9
4	1	1	2	3	1	22	15	10	14	5	4	5	5	4	5	4	5	4	3	16	16	13	8
1	1	3	2	2	3	15	17	9	9	5	5	5	5	5	4	4	4	2	5	24	20	20	12
